# Supplementary material for: Understanding Informed Consent: A Cross-Sectional Study of Objective and Self-Perceived Comprehension in Romania
Source: Healthcare (Basel). 2026 Jun 19;14(12):1777. doi: 10.3390/healthcare14121777 (PMC13299991; doi:10.3390/healthcare14121777)
Supplement: Supplementary file 1 [file healthcare-14-01777-s001.zip]

Archive with 1 entries (1 files):
- healthcare-4336165-File S1-Questionnaire used in the study.pdf
